# Supplementary material for: Long-Term Stable Biosensing Using Multiscale Biostructure-Preserving Metal Thin Films
Source: Biosensors (Basel). 2026 Jan 16;16(1):63. doi: 10.3390/bios16010063 (PMC12838530; doi:10.3390/bios16010063)
Supplement: Supplementary file 1 [file biosensors-16-00063-s001.zip]

Archive with 1 entries (1 files):
- biosensors-4079290-supplementary.pdf
